# Supplementary material for: A Bacterium Derived from the Ovary of the Black Soldier Fly (Hermetia illucens) Attract Oviposition of the Host
Source: Biology (Basel). 2025 Aug 22;14(9):1107. doi: 10.3390/biology14091107 (PMC12467855; doi:10.3390/biology14091107)
Supplement: Supplementary file 1 [file biology-14-01107-s001.zip]

Archive with 2 entries (2 files):
- Figure S1 Morphology and Identification of Six Bacterial Strains.pdf
- Figure S2 Sequences comparison of 16S rDNA of isolate Hei101 and Hei102.pdf
